# Supplementary material for: Maresin-like 1 Ameliorates Neuropathology of Alzheimer’s Disease in Brains of a Transgenic Mouse Model
Source: Biomedicines. 2024 Dec 17;12(12):2865. doi: 10.3390/biomedicines12122865 (PMC11673747; doi:10.3390/biomedicines12122865)
Supplement: Supplementary file 1 [file biomedicines-12-02865-s001.zip]

Archive with 1 entries (1 files):
- biomedicines-3245137-supplementary.pdf
